# Supplementary material for: Identification of Single-Copy Orthologous Genes between Physalis and Solanum lycopersicum and Analysis of Genetic Diversity in Physalis Using Molecular Markers
Source: PLoS One. 2012 Nov 16;7(11):e50164. doi: 10.1371/journal.pone.0050164 (PMC3500348; doi:10.1371/journal.pone.0050164)
Supplement: Table S1 — Marker information used for PCR amplification and genetic diversity analysis in 38 accessions from the genus Physalis . (XLS) [file pone.0050164.s003.xls]

## Sheet: Sheet1
Table S1 Marker information used for PCR amplification and genetic diversity analysis in 38 accessions from the genus Physalis
Marker name	Marker origin	Marker type	Forward primer sequence (5'-3')	Reverse primer sequence (5'-3')	Annealing temperature (oC)	Reference	Notes	Total alleles	No. of alleles in tomato	Alleles in Physalis		No. of alleles shared by tomato and Physalis
										No.	Range
CAU34_9i	Solanum lycopersicum	COS InDel	ATCACATGGAAGGAGGTTGC	AAGCGTAAGACCTAAATGTGTGC	50	Wang et al., 2010	primers designed in this study	1	1	0	0	0
CosOH44	Solanum lycopersicum	COS InDel	TGCTTCTTGCACCACAAACT	TGTTGTCATGGTCCCTTTGA	54	Hu et al., 2012		2	1	1	0-1	0
SL10027	Solanum lycopersicum	COS InDel	GATCCAGTTTCCCTCTTACCG	CCATTAGAGCCAAGACGCTC	52	Robbins et al., 2009		5	1	5	0-2	1
SL10030i2	Solanum lycopersicum	COS InDel	AAGTCTATGGGGATTGTAGGG	GCAAATTAGGGACCAAAAAGG	54	Robbins et al., 2011		1	1	0	0	0
SL10078	Solanum lycopersicum	COS InDel	CAAAATGAGAAGGAGGGAGTTTT	TCTTTGCACTGGGTCACTTG	52	Robbins et al., 2011	primers designed in this study	1	1	1	1	1
SL10100i	Solanum lycopersicum	COS InDel	TATCAATTTCGGAGCCCTCA	GAAAAGAATGACACGCCACA	50	Robbins et al., 2011	primers designed in this study	3	2	1	0-1	0
SL10184i	Solanum lycopersicum	COS InDel	TCTCAGAAAATTCTCCATGTAATTC	CGATCCACATCTGGTTATCAAAG	52	Robbins et al., 2011		3	2	1	0-1	0
SL10191	Solanum lycopersicum	COS InDel	CATTGGATGATTGTTGCAGTG	GCCGCCTCCTACATAGAGAT	52	Robbins et al., 2011	primers designed in this study	1	1	1	1	1
SL10279	Solanum lycopersicum	COS InDel	GCCGCAATTACTTTTGGAGA	AAGCCAAACCAGGATTTTCA	52	Robbins et al., 2011	primers designed in this study	1	1	1	1	1
SL10328	Solanum lycopersicum	COS InDel	TCGTGCCAATGTCCAACTAA	CTGGAGTCGGTTCGAATCTC	52	Robbins et al., 2011	primers designed in this study	1	1	0	0	0
SL10329	Solanum lycopersicum	COS InDel	TTGCTCCCCTCTCCCTACTT	TTTCCAGGAGAGGATTGCAG	52	Robbins et al., 2011	primers designed in this study	6	1	5	0-3	0
SL10367i	Solanum lycopersicum	COS InDel	CTCAAGCTGGTGCTTCTGTC	CCCTGGGTCTTCTCCTCTTC	52	Robbins et al., 2011		2	1	2	0-1	1
SL10373i	Solanum lycopersicum	COS InDel	CCGGAAAGCATTGTTGTAGC	ACAGTTGAAATTGCCTGAGC	54	Robbins et al., 2011		2	2	0	0	0
SL10402	Solanum lycopersicum	COS InDel	TGGATTCATCTGCCAATCAG	ACATCACCAGCCAGTGGATT	52	Robbins et al., 2011	primers designed in this study	3	1	3	0-2	1
SL10419i	Solanum lycopersicum	COS InDel	CCTTGATTGGAAAAAGCAAGAC	GCCATTCTTTTGGGAGATAAAC	52	Robbins et al., 2011		4	2	4	0-3	2
SL10464i	Solanum lycopersicum	COS InDel	TTTTGCACTAGGAAGCATCG	ACATCGCTTCTCACCCTCTC	54	Robbins et al., 2011		3	1	3	0-2	1
SL10480	Solanum lycopersicum	COS InDel	ATATTTTCGCAAACGCAAGG	CGCATCAATTGCAACACACT	52	Robbins et al., 2011	primers designed in this study	1	1	0	0	0
SL10615i	Solanum lycopersicum	COS InDel	CTTTCCACAGGTCATTCTTCC	TGGGGGATGAGAGTTGTAATG	52	Robbins et al., 2009		2	1	2	0-2	1
SL10637	Solanum lycopersicum	COS InDel	TTCATCAATTGGGAGGCAAC	GGATTGGTTGGGGAAATTCT	52	Robbins et al., 2011	primers designed in this study	1	1	1	1	1
SL10682	Solanum lycopersicum	COS InDel	CGCTCTTCGATTTTCCTCCT	TCGATTTCCCAAATTGAAGC	52	Robbins et al., 2011	primers designed in this study	1	1	1	1	1
SL10690	Solanum lycopersicum	COS InDel	TTTGCTGACGTCTTTGAGGA	GACTCCGACGTGTGATGAGA	52	Robbins et al., 2011	primers designed in this study	1	1	0	0	0
SL10737i	Solanum lycopersicum	COS InDel	CCCACTCCTGGGACTCAAATC	TGGACCCACAGGTAATGAGG	52	Robbins et al., 2009		6	1	5	0-4	0
SL10888	Solanum lycopersicum	COS InDel	AAGCCTCCTTTACCAATCAGC	GCCATGAAAGTGAACTGAAGC	54	Robbins et al., 2011		9	1	9	0-2	1
SL10915	Solanum lycopersicum	COS InDel	GGCAAAGGAAGAAATCCCAT	GAGTTCCACCATGAGACAAGC	54	Robbins et al., 2009		4	1	4	0-3	1
SL10925i	Solanum lycopersicum	COS InDel	CCTTGCCATGGATCTCAATA	TCAGTTGAACCGACAGAAGC	50	Robbins et al., 2011	primers designed in this study	4	1	3	0-2	0
SL10953	Solanum lycopersicum	COS InDel	CAGGACCCTCAAGAAAAGGA	ACGGAACACACCCTAAGTGC	52	Robbins et al., 2011	primers designed in this study	1	1	0	0	0
SL10975	Solanum lycopersicum	COS InDel	AGTGAACCCGGAACTCTGAA	ATCATTGCCACACAGAAGCA	52	Robbins et al., 2011	primers designed in this study	1	1	0	0	0
SL20105	Solanum lycopersicum	COS InDel	CACTCTACCCTCCCTTGTCC	CATTTTTCCCGGTGTCAGAT	52	Robbins et al., 2011	primers designed in this study	2	2	0	0	0
SL20181	Solanum lycopersicum	COS InDel	GGAGGAAGCTTTCCATCTGA	ATGCTCCCAGGCTACCTACA	50	Robbins et al., 2011	primers designed in this study	8	1	8	0-4	1
SL20182	Solanum lycopersicum	COS InDel	CAACTTCAGCTTCGGGAGAG	CAACCCTAACATTGGAGGTGA	52	Robbins et al., 2011	primers designed in this study	2	1	1	0-1	0
SL20231	Solanum lycopersicum	COS InDel	TGTTGCTGATAGCGAGGTTTT	GCAAACGTGCTATGGACTGA	52	Robbins et al., 2011	primers designed in this study	2	2	0	0	0
SL20244	Solanum lycopersicum	COS InDel	ACCTCCCAGATTGTCAACGA	TCATGCCTCTGAATTTCATGTT	52	Robbins et al., 2011	primers designed in this study	1	1	0	0	0
DHS12	Solanum lycopersicum	other InDel	TTATGTGGACGGAAATTCTGC	CACAAATCGGACATCAGTCG	50	this study		2	2	0	0	0
Le001310	Solanum lycopersicum	other InDel	GTAAGCCTGATCTGCGGAAG	TTACAGCTGCTGCACACACA	52	Kim et al., 2009	primers designed in this study	1	1	0	0	0
Le002279	Solanum lycopersicum	other InDel	TGCCATTTGAAAGTGTGCTC	TCACAACCTTGAACCCAACA	52	Kim et al., 2009	primers designed in this study	2	2	2	0-2	2
Le002602	Solanum lycopersicum	other InDel	TTCGCGTCTATGGCTTCTCT	CTGATCTTTCCTTGCGTCCT	45	Kim et al., 2009	primers designed in this study	1	1	0	0	0
Le009697	Solanum lycopersicum	other InDel	CAGGGACCATAATCTGAAGCA	AAGGGCTTGACCGGATTACT	52	Kim et al., 2009	primers designed in this study	2	1	1	1	0
Le016047i	Solanum lycopersicum	other InDel	TGCTTGTTTTGAGGATCCAA	GAGTTCAGGCAACATAGGTTCA	50	Kim et al., 2009	primers designed in this study	3	1	3	0-1	1
Le020884	Solanum lycopersicum	other InDel	GAATGGAACAGGCTTGCTTT	AAGCCAGAGCCGCTATAACA	52	Kim et al., 2009	primers designed in this study	4	2	3	1-2	1
Le022724	Solanum lycopersicum	other InDel	CAGGGGTTTCTGTTTTCCAA	AGTCTCGCCTTGAAGTGTGG	50	Kim et al., 2009	primers designed in this study	2	2	0	0	0
LEVCOH15	Solanum lycopersicum	other InDel	GCAACCACCAATGTTCATTACA	AAGCTAAATCTGGCTTGTGGAG	52	Hutton et al., 2010		3	2	1	0-1	0
pcc1	Solanum lycopersicum	other InDel	TCTCCCTTCTGGAACTGCAC	CCCTTAGATGATGGGATTGAGA	52	Pei et al., 2012		2	1	1	0-1	0
pcc2	Solanum lycopersicum	other InDel	AGTTGGCTGAGCTCCACAAT	AAAAACATGGACAAGCATGG	54	Pei et al., 2012		2	1	2	0-2	1
pcc3	Solanum lycopersicum	other InDel	CAAGGGGAAGCACTCAACAT	GTTGTCGTTGCTGCTTGGTA	52	Pei et al., 2012		1	1	0	0	0
pcc4	Solanum lycopersicum	other InDel	TAGTCAACGCGGAAAAAGGT	CCAACTTCCTCCATGCACTT	54	Pei et al., 2012		3	1	3	0-2	1
pcc5	Solanum lycopersicum	other InDel	ACTTGAGCCGAGGGTCTTTC	CAGTAGCAGGTGCTCCATGA	56	Pei et al., 2012		2	1	2	0-1	1
pcc6	Solanum lycopersicum	other InDel	ACAAAGCCGCATCACCTATT	CCCTCGGGGTACAGAACTTT	52	Pei et al., 2012		1	1	0	0	0
pcc7	Solanum lycopersicum	other InDel	CGTCCCTGATCACTGCTAAA	GCACAGTGCCCACGTACTTA	54	Pei et al., 2012		2	2	2	1-2	2
pcc8	Solanum lycopersicum	other InDel	TTAAGGCATGCAATGGATCA	TGTAAACCACATGAAACCATCA	52	Pei et al., 2012		12	2	11	0-2	1
pcc10	Solanum lycopersicum	other InDel	CTCAAGCAATTGGGGTTTTT	TTGATGGAAACCCTTTGTGG	52	Pei et al., 2012		1	1	1	0-1	1
pcc11	Solanum lycopersicum	other InDel	CAACCCCTCTACGAGTCTGC	TCCAGTGGCCTTACATCTCC	54	Pei et al., 2012		3	2	3	0-2	2
pcc12	Solanum lycopersicum	other InDel	TCCACATCAAATGCGTTTCT	TTCCAATCCTTTCCATTTCG	54	Pei et al., 2012		2	1	2	1-2	1
pcc14	Solanum lycopersicum	other InDel	TTTTCCCGCCATCTTAGAAA	GGAATCATATATCCGACGAATCA	54	Pei et al., 2012		1	1	1	0-1	1
pcc16	Solanum lycopersicum	other InDel	AGTAGGGAGTTGGGGGCTTA	ACGCCATAGTCCCAAACAAG	54	Pei et al., 2012		3	1	3	0-2	1
pcc17	Solanum lycopersicum	other InDel	tTTTtGGAACCACAACCACA	GCAATCCATGGTTGGAAAAC	54	Pei et al., 2012		2	1	1	0-1	0
pcc18	Solanum lycopersicum	other InDel	TTTCTGCAATTTGCCATGAG	TCCGGCAGCTTTAGAGTGAT	54	Pei et al., 2012		1	1	1	0-1	1
PIP88	Solanum lycopersicum	PIP	ACTCGAGAACCAGGCATCAC	CACCGAAAACAAGTTCACCTC	54	Wang et al., 2010		3	1	2	0-1	0
PIP133	Solanum lycopersicum	PIP	AGGCCATTTAACTGGATTGG	ATTCTCCCCCATCCACAAGT	52	Wang et al., 2010		2	1	2	0-2	1
PIP153	Solanum lycopersicum	PIP	AGTGGCTGGTATGGAAGGAA	GTTGGGTCATCTGCAGGAAT	52	Wang et al., 2010		6	2	6	0-4	2
PIP167	Solanum lycopersicum	PIP	ATCCTGCTTTGATGCGATCT	TCAACTGTGCCCCATTAAAA	52	Wang et al., 2010		4	1	4	1-3	1
PIP183	Solanum lycopersicum	PIP	ATGGAACTTTGGAGCAATGG	CGAGGAGTACGTTGCTGGAT	52	Wang et al., 2010		1	1	1	1	1
PIP295	Solanum lycopersicum	PIP	CCAATGGTCTCACCCTGATT	TGCTCCATGTTTTCGCCTAT	52	Wang et al., 2010		4	1	4	1-3	1
PIP305	Solanum lycopersicum	PIP	CCAGATATTGGCAACAATGC	AAAAGCGGCAAGATTGTAGG	54	Wang et al., 2010		1	1	1	0-1	1
PIP365	Solanum lycopersicum	PIP	CGCATGAATGTGTGATGGAT	GCGGGTGAATAAGTTTTGGA	56	Wang et al., 2010		3	1	2	1	0
PIP564	Solanum lycopersicum	PIP	GCTTGCAAAGAAATACCATGC	CATGCAAAGCACCTTCTTCA	52	Wang et al., 2010		6	1	5	0-4	0
PIP606	Solanum lycopersicum	PIP	GGCCTTGCATTTCTTCACA	TTCCCATAACCCTTGTCGAG	52	Wang et al., 2010		6	1	6	0-4	1
PIP785	Solanum lycopersicum	PIP	TGACATTGGAGCACTGGAAA	AAGTTTGCACCAGCCTCAGT	50	Wang et al., 2010		2	1	2	0-1	1
PIP831	Solanum lycopersicum	PIP	TGCTAAGAAATGCAACATGGA	TAAGAAAGAGCCCAGCAAGC	52	Wang et al., 2010		6	2	6	0-4	2
PIP881	Solanum lycopersicum	PIP	TGGTCAGCCTGAAAAGGTTC	AGCTCCTACCGGGTTGAAAT	54	Wang et al., 2010		5	2	4	0-2	1
PIP892	Solanum lycopersicum	PIP	TGGTTTCGAAGCTGGTATCTC	TCAGGGTTGTAACCAACCTTCT	54	Wang et al., 2010		4	1	4	1-3	1
PIP946	Solanum lycopersicum	PIP	TTCTTGTTGGAAATAAGGCTGA	TCATAGCCATGAAAGCCTGTT	52	Wang et al., 2010		4	1	4	1-2	1
SSR5	Solanum lycopersicum	SSR	TGGCCGGCTTCTAGAAATAA	TGAAATCACCCGTGACCTTT	52	Frary et al., 2005		7	2	7	0-3	2
SSR20	Solanum lycopersicum	SSR	GAGGACGACAACAACAACGA	GACATGCCACTTAGATCCACAA	52	Frary et al., 2005		3	2	2	1-2	1
SSR27	Solanum lycopersicum	SSR	CCCAAATCAAGGTTTGTGGT	TCAGATGCCACCACTCTCAG	52	Frary et al., 2005		1	1	0	0	0
SSR43	Solanum lycopersicum	SSR	CTCCAAATTGGGCAATAACA	TTAGGAAGTTGCATTAGGCCA	52	Frary et al., 2005		10	1	10	1-4	1
SSR45	Solanum lycopersicum	SSR	TGTATCCTGGTGGACCAATG	TCCAAGTATCAGGCACACCA	52	Frary et al., 2005		4	2	4	0-2	2
SSR63	Solanum lycopersicum	SSR	CCACAAACAATTCCATCTCA	GCTTCCGCCATACTGATACG	52	Frary et al., 2005		12	2	10	1-4	0
SSR65	Solanum lycopersicum	SSR	GGCAGGAGATTGGTTGCTTA	TTCCTCCTGTTTCATGCATTC	52	Frary et al., 2005		2	2	0	0	0
SSR66	Solanum lycopersicum	SSR	TGCAACAACTGGATAGGTCG	TGGATGAAACGGATGTTGAA	52	Frary et al., 2005		2	1	1	0-1	0
SSR71	Solanum lycopersicum	SSR	AAATGGCATGGAGAATGGAA	CATCCACTGAGAGCCCAAAG	52	Frary et al., 2005		2	1	1	1	0
SSR92	Solanum lycopersicum	SSR	AAGAAGAAGGATCGATCGAAGA	TCATGACCACGATACTACATGTTTC	52	Frary et al., 2005		1	1	1	0-1	1
SSR96	Solanum lycopersicum	SSR	GGGTTATCAATGATGCAATGG	CCTTTATGTCAGCCGGTGTT	50	Frary et al., 2005		10	2	10	0-5	2
SSR111	Solanum lycopersicum	SSR	TTCTTCCCTTCCATCAGTTCT	TTTGCTGCTATACTGCTGACA	52	Frary et al., 2005		2	2	0	0	0
SSR223	Solanum lycopersicum	SSR	TGGCTGCCTCTTCTCTGTTT	TTTCTTGAAGGGTCTTTCCC	48	Frary et al., 2005		1	1	0	0	0
SSR231	Solanum lycopersicum	SSR	TGCCAATCCACTCAGACAAA	TGGATTCACCAAGGCTTCTT	52	Frary et al., 2005		2	2	2	1-2	2
SSR333	Solanum lycopersicum	SSR	GTTCCCGCTTGAGAAACAAC	CCAATGCTGGGACAGAAGAT	52	Frary et al., 2005		2	1	2	0-1	1
SSR350	Solanum lycopersicum	SSR	GGAATAACCTCTAACTGCGGG	CGATGCCTTCATTTGGACTT	52	Frary et al., 2005		3	1	2	0-1	0
SSR450	Solanum lycopersicum	SSR	AATGAAGAACCATTCCGCAC	ACATGAGCCCAATGAACCTC	45	Frary et al., 2005		7	1	6	0-2	0
SSR578	Solanum lycopersicum	SSR	ATTCCCAGCACAACCAGACT	GTTGGTGGATGAAATTTGTG	54	Frary et al., 2005		3	1	2	0-1	0
SSR603	Solanum lycopersicum	SSR	GAAGGGACAATTCACAGAGTTTG	CCTTCAACTTCACCACCACC	48	Frary et al., 2005		5	2	3	0-1	0
SSR637	Solanum lycopersicum	SSR	AATGTAACAACGTGTCATGATTC	AAGTCACAAACTAAGTTAGGG	50	Frary et al., 2005		1	1	0	0	0
TG546	Solanum lycopersicum	SSR	TGAAAGCTGCAGCAGTGACTA	TGGTGGACGAAAAAGTCTCA	54	this study		1	1	0	0	0
TOM144	Solanum lycopersicum	SSR	CTGTTTACTTCAAGAAGGCTG	ACTTTAACTTTATTATTGCGACG	52	Suliman-Pollatschek et al., 2002		1	1	0	0	0
TOM184	Solanum lycopersicum	SSR	CCCACCTTTTTACCTCTCCC	GGAAGATGGTATTTTTGGAAA	52	Suliman-Pollatschek et al., 2002		3	2	2	0-2	1
TOM194	Solanum lycopersicum	SSR	ACGAAGTAATACAGCCAATG	AGCCATCCAACACAAAACAC	50	Suliman-Pollatschek et al., 2002		2	1	2	1-2	1
TOM196	Solanum lycopersicum	SSR	CCTCCAAATCCCAAAACTCT	TGTTTCATCCACTATCACGA	52	Suliman-Pollatschek et al., 2002		2	2	0	0	0
TOM202	Solanum lycopersicum	SSR	TGGTCACCTTCAACTTTTATAC	AAATGATAATGAAATGGAGTGA	52	Suliman-Pollatschek et al., 2002		2	2	0	0	0
pSSR1	Physalis peruviana	SSR	AGAGGACTCCATTTGTTTGCT	TGAGGGTGTTGGATGTTTTCT	52	Simbaqueba et al., 2011		2	2	2	1-2	2
pSSR2	Physalis peruviana	SSR	CATTGGGTTTCGCATCCAT	AGACAAGCCTAGGGGAAAGG	54	Simbaqueba et al., 2011		8	1	8	1-3	1
pSSR9	Physalis peruviana	SSR	TGCTCCGAGTTTTAGGGTTC	GCAGTTGGTAAAGTTGAGAGACG	54	Simbaqueba et al., 2011		3	1	3	0-3	1
pSSR10	Physalis peruviana	SSR	GCTTCCTATTGTGTTGCCTGA	ACTTTGGGTTTCGGGAATTG	54	Simbaqueba et al., 2011		1	0	1	0-1	0
pSSR11	Physalis peruviana	SSR	CAGCTGAAATAAGAGAGTGATTGG	CCCTCTTTTTCTCCTCCGAGT	54	Simbaqueba et al., 2011		3	0	3	0-2	0
pSSR13	Physalis peruviana	SSR	GCGGAATCCATTGTTTTTCA	CCGATGAGATATAGTCACGCAAA	52	Simbaqueba et al., 2011		4	0	4	0-2	0
pSSR14	Physalis peruviana	SSR	TGAAACCCATCTAGCTGAACG	TGGGTTGTTCCTTACAATCCAT	54	Simbaqueba et al., 2011		2	0	2	0-2	0
pSSR15	Physalis peruviana	SSR	GCTTGTTGATCAGCTTTCTTTG	TGGATCATAACCTTGCTAATGC	52	Simbaqueba et al., 2011		1	0	1	0-1	0
pSSR18	Physalis peruviana	SSR	CAGAGTGATTACCTTGGACGAA	TGTCCATTTTAGTCGCCAAT	52	Simbaqueba et al., 2011		7	2	7	0-5	2
pSSR20	Physalis peruviana	SSR	GCACATCACATAAAGTATCTTTCTCA	TTGCCTGGTGTCTTGCTATG	54	Simbaqueba et al., 2011		5	1	4	0-3	0
pSSR36	Physalis peruviana	SSR	ATGAACCACATGTCGGAGGA	GGGGATCCAAACGAAGTGTA	52	Simbaqueba et al., 2011		3	1	3	0-2	1
pSSR37	Physalis peruviana	SSR	CCAACTGAATCAACACACAGC	CCACACTGAAAAAGGGATCTG	54	Simbaqueba et al., 2011		3	1	3	1-2	1
pSSR54	Physalis peruviana	SSR	CGGCTGGTATGCTTACAAAGAT	GCACTTCCACTGTTTTTAACTTCC	54	Simbaqueba et al., 2011		7	0	7	0-3	0
pSSR55	Physalis peruviana	SSR	CACCTACATAGGCAGCCAAAA	ATTTGTGGGCGGAGGAAG	56	Simbaqueba et al., 2011		1	0	1	0-1	0
pSSR67	Physalis peruviana	SSR	GCTTCTGTTCCATTATTCACCA	GCAGTGTGGGATCAATCAAT	52	Simbaqueba et al., 2011		6	0	6	0-3	0
pSSR68	Physalis peruviana	SSR	GAAGCAAACAACTACACCCAAA	AAGCCTCGGATTTCATAGCA	54	Simbaqueba et al., 2011		10	1	10	0-4	1
pSSR72	Physalis peruviana	SSR	GTGCTCGCAGTTTCTTCAAA	CCGCCGTTACTTCCTAATCA	52	Simbaqueba et al., 2011		2	0	2	0-1	0
pSSR107	Physalis peruviana	SSR	CATCCAACACCAGAAATACGC	TCCAACTTTATCATTTCTTCCAC	54	Simbaqueba et al., 2011		6	0	6	0-3	0
pSSR110	Physalis peruviana	SSR	CACCCATATCCCAATCTTCTTC	GGGTAATTTTCACGGGGAAT	54	Simbaqueba et al., 2011		8	0	8	0-2	0
pSSR112	Physalis peruviana	SSR	CTACGCCTACCACTTGCACA	CAGTGGAAGCCTCAAGATCC	56	Simbaqueba et al., 2011		6	0	6	0-4	0
pSSR118	Physalis peruviana	SSR	AATCAAGGGTCAGAAGAAATGG	GCAAGAATGGATGTGGGTGT	54	Simbaqueba et al., 2011		3	0	3	0-2	0
pSSR121	Physalis peruviana	SSR	AGCAACCTCCCAATCAGCTA	TGGTGAGTAAATGGGGGAAA	52	Simbaqueba et al., 2011		3	1	3	0-2	1
pSSR123	Physalis peruviana	SSR	TCAGTGGAGCGCGTATATCT	GCGATCTCACCAAACCTCTC	54	Simbaqueba et al., 2011		5	1	5	1-3	1
pSSR138	Physalis peruviana	SSR	TCCGATCACTACTTCAGCACG	CAATTCGGGTTGTGAATCGGGT	52	Simbaqueba et al., 2011		8	0	8	0-5	0
pSSR146	Physalis peruviana	SSR	AGGCTAATGAGGACGAAGCA	GGTTGCATTACAAAGCACTGA	54	Simbaqueba et al., 2011		5	0	5	0-3	0
Total								403	138	336	-	71
